# Supplementary material for: Cyclin E1 in Murine and Human Liver Cancer: A Promising Target for Therapeutic Intervention during Tumour Progression
Source: Cancers (Basel). 2021 Nov 13;13(22):5680. doi: 10.3390/cancers13225680 (PMC8616292; doi:10.3390/cancers13225680)
Supplement: Supplementary file 1 [file cancers-13-05680-s001.zip]

Archive with 1 entries (1 files):
- cancers-1412504-supplementary.pdf
